# Supplementary material for: National debt management and business sustainability in Africa’s largest economy: A focus on the private sector
Source: PLoS One. 2023 Oct 31;18(10):e0293582. doi: 10.1371/journal.pone.0293582 (PMC10617736; doi:10.1371/journal.pone.0293582)
Supplement: S1 Data — (XLSX) [file pone.0293582.s001.xlsx]

## Sheet: Sheet1
Year	PSC	PDM	NTP	TEDS
1981	8.57	11.19	198.97	11.4455
1982	10.67	15.01	185.7	11.9925
1983	11.67	22.22	165.58	17.577
1984	12.46	25.67	163.18	17.7833
1985	13.07	27.95	172.56	18.6554
1986	15.25	28.44	172.77	22.2158
1987	21.08	36.79	178.24	29.0249
1988	27.33	47.03	191.14	29.6241
1989	30.4	47.05	194.8	30.122
1990	33.55	84.09	217.47	33.4585
1991	41.35	116.2	218.28	33.5269
1992	58.12	177.96	228.45	29.0187
1993	127.12	273.84	224.17	30.6993
1994	143.42	407.58	220.62	33.0923
1995	180	477.73	221.07	34.0944
1996	238.6	419.98	230.83	31.4148
1997	316.21	501.75	238.22	28.4675
1998	351.96	560.83	245.39	30.3137
1999	431.17	794.81	248.18	29.0956
2000	530.37	898.25	260.88	33.5143
2001	764.96	1016.97	276.69	33.749
2002	930.49	1166	319.08	35.985
2003	1096.54	1329.68	341.83	41.1149
2004	1421.66	1370.33	373.64	44.5599
2005	1838.39	1525.91	398.22	29.0991
2006	2290.62	1753.26	423	12.9619
2007	3668.66	2169.64	451.51	15.4887
2008	7899.14	2320.31	482.75	16.4727
2009	9889.58	3228.03	521.9	19.2856
2010	10518.2	4551.82	857.09	18.8216
2011	9600.02	5622.84	669.31	21.0034
2012	13293.6	6537.54	740.16	21.4669
2013	14461.4	7118.98	724.12	24.4824
2014	16753	7904.03	824.67	28.6288
2015	18688.4	8837	756.76	32.4135
2016	21025.2	11058.2	721.19	34.396
2017	22459.2	12589.5	714.71	43.1929
2018	22646.3	12774.4	736.41	50.4518
2019	25676.9	14272.6	706.27	54.8324
2020	29030	16023.9	786.17	43.0573
2021	32868.5	19242.6	989.1	45.1861

## Sheet: Sheet2
Year	Credit to private sector(CPS)N'Billns CBN 2021 Private Capital Inflow(PCI)	Net Taxes on Products (N' Billn) CBN, 2021 NTP	Holdings of Public debt outstanding (CBN 2021, N Bilns)	External debt stocks, total (DOD, current US$)EDST, WDI 2021
1981	8.57005	198.971	11.1926	11445499562
1982	10.6683	185.696	15.0076	11992466650
1983	11.668	165.584	22.2214	17576996153
1984	12.4629	163.183	25.6721	17783310907
1985	13.0703	172.563	27.9491	18655375059
1986	15.2475	172.771	28.4387	22215781654
1987	21.083	178.241	36.7891	29024891233
1988	27.3264	191.142	47.0296	29624118543
1989	30.4032	194.799	47.0496	30121991493
1990	33.5477	217.471	84.0931	33458483418
1991	41.3525	218.282	116.199	33526931287
1992	58.1229	228.45	177.962	29018663728
1993	127.118	224.168	273.836	30699263746
1994	143.424	220.62	407.583	33092276818
1995	180.005	221.073	477.734	34094439060
1996	238.597	230.827	419.976	31414754639
1997	316.207	238.22	501.751	28467535604
1998	351.956	245.388	560.83	30313714708
1999	431.168	248.184	794.807	29095550937
2000	530.373	260.885	898.254	33514256077
2001	764.962	276.694	1016.97	33749025764
2002	930.494	319.08	1166	35984951348
2003	1096.54	341.828	1329.68	41114859871
2004	1421.66	373.636	1370.33	44559883686
2005	1838.39	398.218	1525.91	29099132315
2006	2290.62	422.998	1753.26	12961870579
2007	3668.66	451.515	2169.64	15488724677
2008	7899.14	482.745	2320.31	16472696893
2009	9889.58	521.903	3228.03	19285647640
2010	10518.2	857.086	4551.82	18821584009
2011	9600.02	669.31	5622.84	21003387146
2012	13293.6	740.157	6537.54	21466867764
2013	14461.4	724.124	7118.98	24482376279
2014	16753	824.673	7904.03	28628765478
2015	18688.4	756.763	8837	32413453872
2016	21025.2	721.194	11058.2	34396014489
2017	22459.2	714.711	12589.5	43192878170
2018	22646.3	736.407	12774.4	50451834785
2019	25676.9	706.267	14272.6	54832397402
2020	29030	786.172	16023.9	4.30573e+10
2021	32868.5	989.098	19242.6	4.51861e+10
